# Supplementary material for: Adaptation of Rice to the Nordic Climate Yields Potential for Rice Cultivation at Most Northerly Site and the Organic Production of Low-Arsenic and High-Protein Rice
Source: Front Plant Sci. 2020 Apr 30;11:329. doi: 10.3389/fpls.2020.00329 (PMC7212348; doi:10.3389/fpls.2020.00329)
Supplement: FIGURE S1 — Protocol illustrating cultivation of “Heijing 5” in Uppsala. (A) Germination of seeds in a plate. (B) Development of early small seedlings in greenhouse. (C) Early seedlings in the field, covered by a simple and easily openable polytunnel when the temperature was below 10°C. (D) Late seedlings at tillering stage. (E) Rice plants at flowering stage. (F) Ripening rice plants. [file Data_Sheet_1.XLSX]

## Sheet: Figure 2
Phenotypical traits
		Days from planting to flowering	Plant height (cm)	Flowering time (day)	No. of tillers per plant	No. of spikes per plant	Straw dry weight per plant(g)	No. of spikes with filled grains per plant	Total spike weight per plant(g)	Spike length (cm)
	plant1	53	97	11	51	50	51.6	27	25.58	15.2741	plant 1	18.9	14.6	17.2	13.2	16.8	15.8	17.9	10.2	19.6	15.2	16.2	16.3	13.2	12.8	14.2	13.8	16.8	12.4	19.2	15.8	12.8	13.2	14	17.8	16.2	14.2	14.1
	plant2	53	100	11	36	34	44	16	13.26	15.519	plant 2	14.5	15.6	12.3	14.5	16.6	15.4	21.4	14.2	12	14.8	18.2	14.6	13.7	15.4	15.5	15.8	12.4	18.5	16.4	17.5	16.6
	plant3	53	104	11	48	47	55.5	22	19.36	16.68	plant 3	15.5	16.9	22.2	18.5	13	18.2	17.3	17.9	21.1	20.1	15.2	18.5	18.6	13.8	15.9	16.6	17.6	14.7	9.6	12	13.2	16.8	17.8	19.2	16.8
	plant4	53	98	11	52	43	52.8	18	14.73	15.8704	plant 4	17.6	16.9	16	14.5	14.2	11.5	17	9.8	20.6	15.7	14.2	18.2	14.9	14.8	12.6	16.8	13.4	10.8	16.8	17.6	18.2	18.4	18.9	16.8	17.8	17.6	16.9
	plant5	53	102	11	47	44	45.5	23	17.19	15.5931	plant 5	17.8	15.6	13.6	15.6	13.8	10.8	14	14.9	16.9	17.2	11.8	16.6	13.6	17.3	13.9	16.6	12.6	15.4	14.8	12.8	18.6	16.5	18.9	18.2	17.5	16.8	16.8	16.5	16.8
	plant6	53	104	12	35	32	51.3	21	18.76	15.7792	plant 6	14.5	15.6	12.3	14.5	16.6	15.4	21.4	14.2	12	14.8	18.2	14.6	13.7	15.4	15.5	15.8	12.4	15.6	17.8	18.6	18.7	16.8	17.2	17.1
	plant7	53	96	11	37	35	44.5	18	17.97	15.8636	plant 7	13.2	12.8	15.6	17.2	14.3	16.9	15.2	13.8	15.6	15.2	17.2	18.2	14.8	13.9	16.9	16.2	14.8	16.8	18.8	18.6	16.8	16.2
	plant8	52	101	11	47	46	56.98	24	21.41	15.55	plant 8	16.8	14	15.2	16.7	13.3	12.8	12.4	14.9	16	17.8	14.3	18.6	15.6	20.3	16.4	14.8	15.4	13.2	14.9	15.6	14.7	12.8	16.2	11.8	10.2	17.8	19.8	17.8	19.6	16.8
	plant9	53	99	11	40	40	45.6	19	14.98	16.5913	plant 9	17.9	14.8	21.3	18.2	14.8	17.4	16.9	17	20.4	16.8	14	16	16.2	13.4	15.3	13.8	16.4	18.7	18.2	7.8	19.5	20.1	16.7
	plant10	53	104	11	42	40	51.3	18	19.46	15.9304	plant 10	17.1	16.2	15.6	15.4	16.8	15.2	14.8	20	14.5	16.2	14.4	13.8	14.8	12	13.8	13.4	14.8	19.2	18.5	17.5	17.2	16.8	18.4
	plant11	52	103	11	37	35	39.3	19	17.4	16.5143	plant 11	17.8	16.2	14.9	17.7	15.6	12.8	20.2	19.2	14.6	15.2	16.2	16.6	15.4	15.2	14.4	18.4	19.8	14.6	18.5	16.8	16.7
	plant12	52	107	12	44	44	50.2	24	25.56	16.45	plant 12	19.5	17.4	17	14.2	16.9	17.2	14.2	17.6	14.8	16.2	15.2	14.7	15.2	19.5	16.7	16.8	13.6	14.4	13.2	18.2	15.8	16.4	15.9	17.6	17.6	18.8	19.2	16.8
	plant13	53	102	11	42	42	50.5	25	23.94	15.6623	plant 13	16.2	12.8	18.2	13.8	14.33	12.3	14.8	17.3	16.2	16.8	11.8	16.8	11.2	13.8	15.8	16.2	16.2	16.9	15	15.2	15.7	19.2	9.8	16.7	12.6	19.8	18.7	18.2	18.6	17.8	16.8
	plant14	52	107	11	35	35	39.2	18	14.79	16.3455	plant 14	19.6	13.5	18.6	17.4	18.2	18	18.4	16.6	12.5	16.2	16	16.2	16.6	12.8	15.2	13.6	18.2	11.3	18.5	17.8	16.8	17.6
	plant15	52	107	12	49	49	61	24	17.99	16.3808	plant 15	16.8	14.8	19.6	13.4	16	15.8	14.6	16.2	19.2	18.8	14.6	14.2	17.2	16.8	18.2	16.2	15.2	17.4	17.8	13.8	15.6	16.8	13.2	16.8	18.7	18.2
	plant16	52	102	12	59	57	54.8	32	27.38	14.9125	plant 16	13	16.2	16.8	18.2	11.8	16.8	14.2	14.7	18.7	17.2	14.7	15.2	14.9	15.2	16.8	14.2	8.2	7.8	15.8	16.2	13.8	17.8	14.3	14.6	13.2	16.3	11.3	19.2	13.8	15.3	16.3	14.7
	plant17	52	105	11	43	42	48.3	20	15.54	16.575	plant 17	21.4	15.6	16.2	18	15.6	18.9	15.6	13	18.6	15.8	14.8	16.2	16.4	17.8	16.2	16.3	15.9	18	14.6	9.8	18.9	18.2	17.8	18.2
	plant18	51	103	11	39	38	44.5	22	17.86	16.9577	plant 18	21.2	16.6	17.5	17.6	12.3	18.6	17.5	16.2	14.2	12.6	18.3	18.6	18.2	16.8	16.8	15.2	16.3	17.5	17.9	16.9	18.2	16.8	17.2	16.8	17.7	17.4
	plant19	52	99	11	43	43	56.5	23	20.47	15.9621	plant 19	13.5	18.5	15.2	16.3	15.3	13.6	14.3	14.5	17.6	12.8	16.9	16.2	14.9	14.6	18.7	14.3	18.2	14.9	15.9	12.3	13.5	18.9	16.9	18.5	18.6	17.8	16.8	16.8	16.6
	plant20	52	115	11	40	38	42.3	18	15.66	16.0893	plant 20	17.2	16.8	15.2	14.6	7.2	14.8	16	15.8	16.9	14.6	13.8	15.8	16.4	17.4	16.8	14	15.2	14.2	15.8	19.7	18.8	17.5	16.5	17.8	17.5	16.8	16.9	20.5
	plant21	52	110	10	41	39	42.4	18	13.91	16.7318	plant 21	13.4	15.2	14.8	14.2	15.7	20.9	23.5	19.8	14.9	16.2	17.2	13.4	15.2	17.4	15.8	15.4	15.2	19.6	18.7	16.8	17.2	17.6
	plant22	52	101	11	37	35	38.1	20	16.4	16.1885	plant 22	16.2	16.4	16.5	19.4	14.8	17.6	16.8	14.6	18.7	6.8	9.9	17.5	18.6	15.2	16.7	13.5	16.5	17.5	16.2	15	16.8	16.8	17.2	17.4	19.5	18.8
	plant23	52	102	11	46	45	45.2	23	17.8	15.5765	plant 23	16.2	16.7	12.3	11.8	12	17.4	15	12.3	17.8	15.2	16.8	14.5	11.2	14.3	9.8	15.6	17.2	17.6	13.8	16.8	8.8	15.6	12.3	16.8	18.7	18.2	20.3	17.8	17.2	16.9	17.8	18.2	18.2	18.5
	plant24	51	105	11	38	35	36.6	18	14.95	16.4818	plant 24	17.6	18.4	15.9	12.3	14.6	13	18.1	19	16.6	18.7	15.7	13.6	15.2	17.3	18.3	13.4	17.6	15.4	16.8	18.8	18.5	17.8
	plant25	53	102	10	55	53	59.5	32	34.19	16.784	plant 25	17.8	15.9	17.8	14.6	14.2	15.8	12.8	14.9	16.8	16.4	18	15.2	15.2	17.6	18.9	19.2	16.6	19.2	16.3	17.2	18.2	17.8	16.8	17.2	19.2
	plant26	52	109	11	40	39	39.4	18	14.13	15.2385	plant 26	12.4	7.8	15.6	17.2	15.4	15.2	18.2	13.6	14.5	12.8	14.8	16.2	18.4	15.2	16.6	15.6	11.8	12.8	11.2	15.6	18.5	18.2	16.8	17.6	17.4	16.8
	plant27	52	103	12	43	42	41.5	25	18.47	15.3688	plant 27	13.2	11	14.5	10.2	14	14.6	18.6	17	16.3	13	13.5	15.6	12.3	15.2	16.2	13.8	15.8	16.5	15.6	15.7	16	15.4	14.8	14.6	14.8	18.5	17.8	17.6	18.4	16.8	16.7	17.8
	plant28	52	103	11	42	42	42.4	26	24.55	16.1817	plant 28	15.6	11.8	17.2	16.8	16.2	16.5	15.6	19.2	11.6	17.8	17.2	13.8	14.6	15.5	14.6	17.6	14.2	14.1	15.6	15.6	18.9	16.2	20.8	16.9	17.8	10.8	18.35	18.2	17.6	18.8
	plant29	51	107	12	43	42	44.1	19	16.28	16.5318	plant 29	17.8	19.8	17.2	11.8	14.2	14.8	18	17.2	15.6	16.2	13.6	17.2	14.8	15.2	20.8	14.2	18.3	14.6	18.2	17.6	18.2	18.4
	plant30	52	105	11	40	38	41.2	23	20.73	15.825	plant 30	17.4	20.6	13.4	14.9	16.5	13.7	16.2	17.6	14.6	14.7	15.2	14.8	11.6	17.5	13.2	15.8	17.4	12.4	12.8	16.4	15.6	16.9	16.2	16.8	17.8	18.2	17.6	17.3
	plant31	51	105	11	38	37	37.6	15	21.84	16.5259	plant 31	16	15.2	18.8	16.8	15.8	19	13.8	17.8	15.8	13.2	17.2	15.5	16.6	17.6	18	17.8	16.2	18.8	11.8	7.8	17.8	18.5	17.5	18.5	18.2	18.6	17.6
	plant32	52	103	11	45	42	48.2	17	16.02	15.7731	plant 32	13.8	13.2	13.7	18.2	15.9	12.8	15.6	17.4	12.6	16.7	18.8	16.2	12.4	15.4	15.8	16.8	9.8	18.4	19.5	17.6	15.2	15.4	16.5	16.8	18.2	17.4
	plant33	52	104	11	48	46	50.4	22	21.28	15.6231	plant 33	17.6	13.4	16.4	17.5	13.4	14.8	17.4	17.9	12.8	13.2	16.8	16.5	15.2	15.6	14.3	14.8	13.7	13.2	12.8	16	19.2	13.8	19.5	16.4	16.8	17.2
	plant34	52	108	12	51	49	59.7	25	26.55	16.0367	plant 34	17.8	16.5	17	18.5	16.8	16.8	17.8	15.2	16.6	18	17.4	12.9	13.6	15.5	12.8	14.9	13.8	17.4	15.2	16.8	13.3	18.6	13.5	14.7	10.8	14.2	18.5	18.2	20.2	17.8
	plant35	52	107	11	38	30	38.8	11	12.28	16.2778	plant 35	16.8	14	18.6	13.5	12.5	19.8	15.8	9.8	17.5	14.2	19.2	18.8	18.7	15.4	15.8	16.8	18.6	17.2
	plant36	53	106	11	40	35	48.2	14	15.87	15.381	plant 36	12.8	11.2	12.8	20.6	15.8	15.6	13.4	8.2	12.4	14.2	11.8	14.9	16.2	18.6	16.8	18.5	18.5	17.8	19.5	16.8	16.6
	plant37	53	100	12	38	35	41.3	16	19.59	16.3727	plant 37	18.2	14.6	19	14.2	18.4	18	16.3	13.2	17.4	18.4	18.6	13	17.2	16.4	12.6	13.8	16.8	16.7	18.2	17.2	16.2	15.8
	plant38	53	107	11	35	33	42.9	16	16.64	16.0087	plant 38	12.3	14.2	13.8	15.5	13	13.6	13.2	12.6	16.2	21.6	16.2	17.2	16.7	17.6	13.8	16.2	18.2	17.8	19.3	18.2	16.8	17.7	16.5
	plant39	53	100	11	39	36	46	18	18.76	15.85	plant 39	12.9	13.6	17.2	17.4	12.8	13.9	17.6	15.7	15.9	14.8	16.6	12.3	16.3	12.7	16.6	16.2	13.6	16.8	18.7	18.4	18.5	17.6	16.8	16.5	16.5	16.2
	plant40	52	98	12	35	32	37.5	16	16.98	16.62	plant 40	14.8	15.6	12.9	13.8	15.2	20.9	18.8	13.6	19.6	14.6	16.8	17.6	16.2	16	18.4	15.9	18.5	18.2	16.8	15.8	19.5	16.7	16.6	16.2	16.5
	plant41	52	105	11	38	37	37	20	19.99	15.736	plant 41	12.8	11	18.2	11.9	11.2	11.4	15.4	16.2	15.6	19	20.9	16	16.6	19.4	14.4	16.9	13.8	15.9	14	14.2	18.2	16.8	17.5	17.6	18.5
	plant42	53	102	10	36	32	38	16	17.8	16.2609	plant 42	17.9	10.8	17.8	16.5	15.8	16.2	13.5	17.2	18.4	14.2	10.2	14.8	14.6	16.7	17.9	16.5	16.8	17.5	17.5	18.2	18.4	19.8	16.8
	plant43	53	96	11	53	43	51	21	17.96	15.2333	plant 43	12.5	15.4	15.2	12.4	12.5	14.9	19.8	18.4	15.6	13.8	15.2	15.1	14.8	18.4	15.2	13.6	14.2	13.7	15.4	14.4	12.3	15.7	16.8	7.8	17.2	19.4	17.2	16.8	16.8	16.5
	plant44	53	100	11	40	36	39.4	15	14.96	16.2536	plant 44	16.5	14.6	13.5	10.2	11	16.8	15.6	17	16.9	18.4	13.4	17.4	12.8	16.9	16.4	16.8	17.2	18.7	18.2	16.8	16.6	16.5	17.2	19.8	16.2	20.3	17.2	16.2
	plant45	54	98	11	53	46	55.2	22	19.27	15.9724	plant 45	17.2	16.9	17.4	12.6	17.2	14.6	18.7	14.3	17.5	16.2	19.2	15.3	12.6	15.6	16.2	19.2	15.3	12.6	15.6	16.2	13.6	18.2	15.3	11.8	14.6	16.4	18.5	17.8	16.6
	plant46	53	92	12	33	30	38.3	12	11.71	16.72	plant 46	17.2	16.3	15.4	15.2	17.8	17.9	16.2	16.3	16.2	13.4	16.2	15.4	16.8	16.5	18.7	18.5	18.2	19.5	16.2	16.5
	plant47	54	99	11	31	30	33	14	15.17	15.881	plant 47	7.6	13.8	17.9	16.9	13.4	18.2	14.9	13.2	17.2	13.5	12.8	17.5	16	18	18.2	18.5	18.2	17.8	16.5	16.6	16.8
	plant48	53	102	11	46	42	48.5	15	13.1	16.7667	plant 48	18	19.2	15.8	18.2	17.9	15.8	15.4	18	13.9	14.7	17.5	18.2	12.8	15.6	17	18	18.2	17.6
	AVG	52.4167	102.792	11.1458	42.25	39.8958	45.9808	19.9583	18.4681	16.0563
	SD	0.702179	4.10771	0.499566	6.20316	6.13134	6.98217	4.49517	4.34519	0.488865
	Paddy uncovered control-1	78	68	34	67	23	56.1	7	4.08	16.5143	Paddy uncovered control-1	17.8	15.6	16.5	18.6	16.7	16.8	13.6
	Paddy uncovered control-2	71	62	35	86	24	61.2	7	2.49	14.575	Paddy uncovered control-2	14.2	13.8	15.6	13.8	13.6	13.6	15.2	16.8
	Paddy uncovered control-3	74	62	35	88	26	70.4	7	2.99	14.0222	Paddy uncovered control-3	12.6	12.5	15.3	14.2	16.1	15.6	17.2	12.4	13.8	14.2	14.6	12.7	14.2	13.6	14.3	12.7	12.8	13.6
	AVG	74.3333	64	34.6667	80.3333	24.3333	62.5667	7	3.18667	15.0372
	SD	2.86744	2.82843	0.471405	9.46338	1.24722	5.91739	0	0.663844	1.06858
	P Value(compare with Paddy)	1.62563e-37	7.24404e-21	5.28001e-53	4.81068e-13	8.01236e-05	0.000253879	1.11117e-05	2.63644e-07	0.00315274	P-value < 0.05 is in red
	Greenhouse control-1	61	93	24	21	11	17.92	8	11.47	15.9	Greenhouse control-1	17.2	20.3	15.8	15.6	15.4	15.6	15.1	12.2
	Greenhouse control-2	59	94	22	17	7	11.3	7	8.71	15.5857	Greenhouse control-2	15.8	18.6	14.8	13.7	15.4	15.2	15.6
	Greenhouse control-3	61	86	23	32	9	17.7	9	12.4	15.1	Greenhouse control-3	14.5	13.6	14.2	12.3	20.5	15.1	14.2	15.3	16.2
	AVG	60.3333	91	23	23.3333	9	15.64	8	10.86	15.5286
	SD	0.942809	3.55903	0.816497	6.3421	1.63299	3.07016	0.816497	1.56697	0.329089
	P Value(compare with Paddy)	2.17184e-23	1.73415e-05	1.24055e-37	7.32122e-06	2.92802e-11	2.02335e-09	4.03117e-05	0.00472148	0.0768675	P-value < 0.05 is in red
	Thousand kernel weight (g)
			AVG	SD	P Value(compare with Paddy)				60.3333	91	23	15.5286	23.3333		9	15.64	8	10.86
	Greenhouse control-1	25.343							0.942809	3.55903	0.816497	0.329089	6.3421		1.63299	3.07016	0.816497	1.56697
	Greenhouse control-2	23.703	25.101	1.05661	0.0530724				2.17184e-23	1.73415e-05	1.24055e-37	0.0768675	7.32122e-06		2.92802e-11	2.02335e-09	4.03117e-05	0.00472148
	Greenhouse control-3	26.257
	Paddy-1	27.213
	Paddy-2	27.143	27.136	0.0659141					AVG	74.3333	64	34.6667	15.0372	80.3333	17.4033	24.3333	62.5667	7	3.18667
	Paddy-3	27.052							SD	2.86744	2.82843	0.471405	1.06858	9.46338	1.42602	1.24722	5.91739	0	0.663844
	Paddy uncovered control-1	19.33							P Value(compare with Paddy)	1.62563e-37	7.24404e-21	5.28001e-53	0.00315274	4.81068e-13	0.000647139	8.01236e-05	0.000253879	1.11117e-05	2.63644e-07
	Paddy uncovered control-2	15.924	17.4033	1.42602	0.000647139	P-value < 0.05 is in red
	Paddy uncovered control-3	16.956
	AVG			Days from planting to flowering	Plant height (cm)	Flowering time (day)	Spike length (cm)	N0. of tillers per plant	Thousand kernel weight (g)	N0. of spikes per plant	Straw dry weight per plant(g)	N0. of spikes with filled grains per plant	Total spike weight per plant(g)
		Greenhouse control		60.3333	91	23	15.5286	23.3333	25.101	9	15.64	8	10.86
		Paddy		52.4167	102.792	11.1458	16.0563	42.25	27.136	39.8958	45.9808	19.9583	18.4681
		Paddy uncovered control		74.3333	64	34.6667	15.0372	80.3333	17.4033	24.3333	62.5667	7	3.18667
	SD
		Greenhouse control		0.942809	3.55903	0.816497	0.329089	6.3421	1.05661	1.63299	3.07016	0.816497	1.56697
		Paddy		0.702179	4.10771	0.499566	0.488865	6.20316	0.0659141	6.13134	6.98217	4.49517	4.34519
		Paddy uncovered control		2.86744	2.82843	0.471405	1.06858	9.46338	1.42602	1.24722	5.91739	0	0.663844
	P Value(compared with Paddy block)
		Greenhouse control		2.17184e-23	1.73415e-05	1.24055e-37	0.0768675	7.32122e-06	0.0530724	2.92802e-11	2.02335e-09	4.03117e-05	0.00472148	P-value < 0.05 is in red
		Paddy uncovered control		1.62563e-37	7.24404e-21	5.28001e-53	0.00315274	4.81068e-13	0.000647139	8.01236e-05	0.000253879	1.11117e-05	2.63644e-07
Figure 2
	Figure 2A							Figure 2B
	Figure 2C							Figure 2D
	Figure 2E							Figure 2F
	Figure 2G							Figure 2H
	Figure 2I							Figure 2J

## Sheet: Figure 3C-F
Metal concentration (mg/kg DW)
	Sample name	As	Hg	Cd		As	Hg	Cd
	Daohuaxiang/minyi-1	0.21	< 0.020	< 0.01		0.21	0.02	0.01
	Daohuaxiang/minyi-2	0.2	< 0.020	< 0.01		0.2	0.02	0.01
	Daohuaxiang/minyi-3	0.19	< 0.020	< 0.01		0.19	0.02	0.01
	Daohuaxiang/Longfengshan-1	0.2	< 0.020	< 0.01		0.2	0.02	0.01
	Daohuaxiang/Longfengshan-2	0.21	< 0.020	< 0.01		0.21	0.02	0.01
	Daohuaxiang/Longfengshan-3	0.2	< 0.020	< 0.01		0.2	0.02	0.01
	Heijing/Uppsala-1	0.11	0.011	< 0.01		0.11	0.011	0.01
	Heijing/Uppsala-2	0.1	< 0.01	< 0.01		0.1	0.01	0.01
	Heijing/Uppsala-3	0.11	< 0.020	< 0.01		0.11	0.02	0.01
			AVG (mg/kg DW)				SD				P-value
		As	Hg	Cd		As	Hg	Cd		As	Hg	Cd
	Daohuaxiang/minyi	0.2	0.02	0.01		0.01	0	0		0.000151011	0.117217	#DIV/0!	P-value < 0.05 is in red
	Daohuaxiang/Longfengshan	0.203333	0.02	0.01		0.0057735	0	0		3.34014e-05	0.117217	#DIV/0!
	Heijing/Uppsala	0.106667	0.0136667	0.01		0.0057735	0.00550757	0
Figure 3C
Protein content (% DW)
	Sample name	N (% of DW)	Crude protein (N*6,25)
	Daohuaxiang/minyi-1	1.4786	9.24125
	Daohuaxiang/minyi-2	1.46985	9.18653
	Daohuaxiang/minyi-3	1.46586	9.16162
	Daohuaxiang/Longfengshan-1	1.34672	8.41702
	Daohuaxiang/Longfengshan-2	1.33956	8.37226
	Daohuaxiang/Longfengshan-3	1.32935	8.30841
	Heijing/Uppsala-1	2.00638	12.5398
	Heijing/Uppsala-2	2.01369	12.5855
	Heijing/Uppsala-3	2.04743	12.7964
		AVG (% of DW)	SD	P-value
	Daohuaxiang/minyi	9.19646	0.0332585	1.96271e-06	P-value < 0.05 is in red
	Daohuaxiang/Longfengshan	8.36589	0.0445676	9.38751e-07
	Heijing/Uppsala	12.6406	0.111753
Figure 3D
Starch and amylose content (% DW)
	Starch							Amylose
	Sample name	Weight (mg)	Analysis 1 absorbance	Analysis 2 absorbance	Content (% W/DW)				Absorbance 1 (Con A Supernatant)	Absorbance 2 (Con A Supernatant)	AVG	Absorbance 1 (Total Starch Aliquot)	Absorbance 2 (Total Starch Aliquot)	AVG		Amylose %
	Daohuaxiang/minyi-1	100	0.817	0.854	81.2041			Daohuaxiang/minyi-1	0.072	0.07	0.071	0.326	0.328	0.327		14.504
	Daohuaxiang/minyi-2	100	0.81	0.852	80.7667			Daohuaxiang/minyi-2	0.066	0.07	0.068	0.337	0.332	0.3345		13.5797
	Daohuaxiang/minyi-3	100	0.843	0.812	80.4266			Daohuaxiang/minyi-3	0.073	0.073	0.073	0.335	0.335	0.335		14.5564
	Daohuaxiang/Longfengshan-1	100	0.805	0.832	79.5518			Daohuaxiang/Longfengshan-1	0.076	0.08	0.078	0.331	0.341	0.336		15.5071
	Daohuaxiang/Longfengshan-2	100	0.793	0.859	80.2808			Daohuaxiang/Longfengshan-2	0.075	0.079	0.077	0.351	0.352	0.3515		14.6333
	Daohuaxiang/Longfengshan-3	100	0.815	0.835	80.1836			Daohuaxiang/Longfengshan-3	0.08	0.078	0.079	0.342	0.344	0.343		15.3854
	Heijing/Uppsala-1	100	0.748	0.777	74.1091			Heijing/Uppsala-1	0.065	0.067	0.066	0.311	0.315	0.313		14.0856
	Heijing/Uppsala-2	100	0.734	0.802	74.6436			Heijing/Uppsala-2	0.065	0.065	0.065	0.302	0.306	0.304		14.2829
	Heijing/Uppsala-3	100	0.757	0.786	74.9838			Heijing/Uppsala-3	0.066	0.07	0.068	0.308	0.309	0.3085		14.7241
	Standard sample		0.926
		AVG (% of DW)	SD	P-value				AVG (% of DW)	SD	P-value
	Daohuaxiang/minyi	80.7991	0.318254	5.23771e-05	P-value < 0.05 is in red		Daohuaxiang/minyi	14.2134	0.448593	0.703677
	Daohuaxiang/Longfengshan	80.0054	0.323163	9.23043e-05			Daohuaxiang/Longfengshan	15.1753	0.386458	0.0710504
	Heijing/Uppsala	74.5788	0.360034				Heijing/Uppsala	14.3642	0.266945
Figure 3E
TAG content (% DW)		Daohuaxiang/minyi-1	Daohuaxiang/minyi-2	Daohuaxiang/minyi-3	Daohuaxiang/Longfengshan-1	Daohuaxiang/Longfengshan-2	Daohuaxiang/Longfengshan-3	Heijing/Uppsala-1	Heijing/Uppsala-2	Heijing/Uppsala-3
	16,0	86	59.6	70.4	63.2	99.7	62	40.1	60.5	65.7
	17,0	8	5.3	5.7	6.6	8.1	6.4	2.9	5.6	6.8
	18,0	7.7	6.4	7	6.9	9.7	6.5	5	7	8
	18,1	169.8	116.6	138.3	126.5	184.6	130.1	66.5	121.2	129.2
	18,2	168.6	116.1	136.1	114.2	166.1	120.6	72.1	127.7	131.9
	18,3	5.5	4.5	4.9	4.6	11	4.5	4	6.7	6.8
	20,0	2.9	2.1	2.4	2.5	3.5	2.6	1.5	2.2	2.4
	avg. (% of DW)	1.69946	2.00013	2.1875	1.51468	1.99295	1.66616	2.09107	1.89834	1.68627
		AVG (% of DW)	SD	P-value
	Daohuaxiang/minyi	1.96236	0.201023	0.721275
	Daohuaxiang/Longfengshan	1.72459	0.199577	0.412906
	Heijing/Uppsala	1.8919	0.16532
Figure 3F

## Sheet: Figure 4C
Arsenic concentration (mg/kg DW)
Rice tissues aboveground
	Sample name	As			AVG (mg/kg DW)				P-value
	Nippon-1	0.28			As		SD		0.000943818	P-value < 0.05 is in red
	Nippon-2	0.32		Nippon	0.303333		0.0208167
	Nippon-3	0.31		Heijing	0.44		0.0173205
	Heijing-1	0.45
	Heijing-2	0.42
	Heijing-3	0.45
Figure 4C
Paddy soil/water
	Sample name	As		As			AVG (mg/kg DW)
	Rice soil/water-1	2.9		2.9			As		SD
	Rice soil/water-2	< 2.7		2.7		Paddy soil/water	2.8		0.1
	Rice soil/water-3	2.8		2.8

## Sheet: Figure S3
Weather
	Rainfall (mm)		https://www.accuweather.com
			May	Jun	Jul	Aug	Sep
		Uppsala 2018 avg.	0	15	0	0	5
		Heihe 2018 avg.	28	199	173	97	67
		Uppsala historical avg.	31	60	62	93	60
		Heihe historical avg.	62	90	124	124	90
Figure S3A
	Tep. (℃)		https://www.accuweather.com
			May	Jun	Jul	Aug	Sep
		Uppsala 2018 avg.	14	15	20	17	13
		Heihe 2018 avg.	13	18	22	20	13
		Uppsala historical avg.	10	15	17	16	12
		Heihe historical avg.	12	18	21	18	12
Figure S3B
	Day length(hour)
		https://www.timeanddate.com/sun/						https://richurimo.51240.com/heihe__time__2018_05__richurimo/
				Uppsala 2018							Heihe 2018
	avg.	17.1392	18.6489	17.8839	15.5312	12.845		avg.	15.4473	16.3244	15.9011	14.4435	12.6178
		May	Jun	Jul	Aug	Sep			May	Jun	Jul	Aug	Sep
		15.95	18.2333	18.65	16.8	14.1333			14.7167	16.1	16.3333	15.2667	13.5167
		16.0333	18.2833	18.6167	16.7167	14.05			14.7667	16.1333	16.3167	15.2167	13.45
		16.1167	18.3333	18.5833	16.6333	13.9667			14.8167	16.15	16.3	15.1667	13.3833
		16.2	18.3833	18.55	16.55	13.8667			14.8667	16.1833	16.2833	15.1167	13.3333
		16.2833	18.4333	18.5167	16.4667	13.7833			14.9333	16.2	16.25	15.05	13.2667
		16.3833	18.4833	18.4833	16.3833	13.7			14.9833	16.2333	16.2333	15	13.2
		16.4667	18.5167	18.4333	16.3167	13.6			15.0333	16.25	16.2167	14.95	13.15
		16.5333	18.55	18.3833	16.2333	13.5167			15.0833	16.2667	16.1833	14.9	13.0833
		16.6167	18.5833	18.3333	16.1333	13.4333			15.1333	16.3	16.1667	14.85	13.0167
		16.7	18.6167	18.2833	16.05	13.3333			15.1833	16.3167	16.1333	14.7833	12.9667
		16.7833	18.65	18.2333	15.9667	13.25			15.2333	16.3333	16.1	14.7333	12.9
		16.8667	18.6833	18.1833	15.8833	13.15			15.2833	16.35	16.0833	14.6833	12.8333
		16.95	18.7	18.1333	15.8	13.0667			15.3333	16.35	16.05	14.6333	12.7833
		17.0333	18.7333	18.0667	15.7167	12.9833			15.3833	16.3667	16.0167	14.5667	12.7167
		17.1	18.75	18.0167	15.6333	12.8833			15.4333	16.3833	15.9833	14.5167	12.65
		17.1833	18.7667	17.95	15.55	12.8			15.4833	16.3833	15.95	14.45	12.5833
		17.25	18.7833	17.8833	15.45	12.7167			15.5333	16.4	15.9167	14.4	12.5333
		17.3333	18.7833	17.8167	15.3667	12.6167			15.5667	16.4	15.8667	14.35	12.4667
		17.4	18.8	17.7667	15.2833	12.5333			15.6167	16.4	15.8333	14.2833	12.4
		17.4833	18.8	17.6833	15.2	12.45			15.6667	16.4	15.8	14.2333	12.3333
		17.55	18.8	17.6167	15.1	12.35			15.7	16.4	15.75	14.1667	12.2833
		17.6167	18.8	17.55	15.0167	12.2667			15.75	16.4	15.7167	14.1167	12.2167
		17.6833	18.8	17.4833	14.9333	12.1833			15.7833	16.4	15.6667	14.05	12.15
		17.75	18.7833	17.4167	14.85	12.0833			15.8167	16.4	15.6333	14	12.0833
		17.8167	18.7833	17.3333	14.75	12			15.8667	16.4	15.5833	13.9333	12.0333
		17.8833	18.7667	17.2667	14.6667	11.9			15.9	16.3833	15.55	13.8667	11.9667
		17.95	18.75	17.1833	14.5833	11.8167			15.9333	16.3833	15.5	13.8167	11.9
		18.0167	18.7333	17.1167	14.4833	11.7333			15.9667	16.3667	15.45	13.75	11.8333
		18.0667	18.7	17.0333	14.4	11.6333			16	16.35	15.4	13.7	11.7833
		18.1333	18.6833	16.95	14.3167	11.55			16.0333	16.35	15.35	13.6333	11.7167
		18.1833		16.8833	14.2333				16.0667		15.3167	13.5667
		Daylenth (hours)
			May	Jun	Jul	Aug	Sep
		Uppsala	17.1392	18.6489	17.8839	15.5312	12.845
		Heihe	15.4473	16.3244	15.9011	14.4435	12.6178
Figure S3C
